# Supplementary material for: ACPA decreases non-small cell lung cancer line growth through Akt/PI3K and JNK pathways in vitro
Source: Cell Death Dis. 2021 Jan 11;12(1):56. doi: 10.1038/s41419-020-03274-3 (PMC7801394; doi:10.1038/s41419-020-03274-3)
Supplement: Supplementary file 2 — Supplementary Table 1 [file 41419_2020_3274_MOESM2_ESM.xlsx]

## Sheet: Sayfa1
Gene		Oligonucleotide Sequence
β-actin (ACTB)	Forward	5’-CGCAAAGACCTGTACGCCAAC-3’
β-actin (ACTB)	Reverse	5’-GAGCCGCCGATCCACACG-3’
CB1 Receptor (CnR1)	Forward	5’-TACCTGATGTTCTGGATCGG-3’
CB1 Receptor (CnR1)	Reverse	5’-CCATGCGGGCTTGGTCTG-3’
CB2 Receptor (CnR2)	Forward	5’-CTATCCACCTTCCTACAAAGC-3’
CB2 Receptor (CnR2)	Reverse	5’-TGAGGCACAGCATGGAGCAG-3’
